# Supplementary material for: Disease Severity of Respiratory Syncytial Virus Infection in Hospitalized Children
Source: Viruses. 2026 Apr 9;18(4):451. doi: 10.3390/v18040451 (PMC13120199; doi:10.3390/v18040451)
Supplement: Supplementary file 1 [file viruses-18-00451-s001.zip]

Archive with 1 entries (1 files):
- viruses-4184592-supplementary.pdf
